# Supplementary material for: Knowledge, attitudes and practices related to antimicrobial use and resistance among fish farmers in Dar es Salaam, Tanzania
Source: PLoS One. 2025 Nov 11;20(11):e0335862. doi: 10.1371/journal.pone.0335862 (PMC12604795; doi:10.1371/journal.pone.0335862)
Supplement: S1 File — (XLSX) [file pone.0335862.s001.xlsx]

## Sheet: Form Report
id	meta instanceID	initial_details_resp_name	initial_details_farm_no	initial_details_district	demographic_ownership	demographic_gender	demographic_age	demographic_education	demographic_work_exp_aqu	demographic_occupation	aquac_activ_engagement_farm_size	aquac_activ_engagement_management_level	aquac_activ_engagement_species_cultured	_xf_5bc247259dc745cd876399673d147390_Tilapia	_xf_5bc247259dc745cd876399673d147390_Cat_fish	_xf_5bc247259dc745cd876399673d147390_others	aquac_activ_engagement_other_species_cultured	aquac_activ_engagement_types_culture_system	aquac_activ_engagement2_period_culture_cycle	aquac_activ_engagement2_source_formulates_feed	aquac_activ_engagement22_source_raw_materials	_xf_5d6f707674fb5b78e7dccfc04e858aeb_kitchen_other_food_process	_xf_5d6f707674fb5b78e7dccfc04e858aeb_from_animals_product	_xf_5d6f707674fb5b78e7dccfc04e858aeb_buying_from_market	_xf_5d6f707674fb5b78e7dccfc04e858aeb_others	aquac_activ_engagement22_other_source_raw_materials	aquac_activ_engagement3_sources_water_pond	aquac_activ_engagement3_other_sources_water_pond	aquac_activ_engagement3_frequency_changing_water	aquac_activ_engagement3_other_frequency_changing_water	aquac_activ_engagement3_change_water_criteria	_xf_98d4805e208e062b2742bfcbfa716098_w_too_turbidly	_xf_98d4805e208e062b2742bfcbfa716098_depletion_disov_oxygen	_xf_98d4805e208e062b2742bfcbfa716098_fluctuation_of_PH	_xf_98d4805e208e062b2742bfcbfa716098_normal_sched_watr_exchang	_xf_98d4805e208e062b2742bfcbfa716098_change_arbitrarily	aquac_activ_engagement3_have_access_extension_service	frequency_access_ext_service	other_frequency_acc_ext_serv	aquac_training	type_of_training	_xf_d0bac48f53660398b865ec53e4d2e9b2_aqua_health	_xf_d0bac48f53660398b865ec53e4d2e9b2_biosec_welf_management	_xf_d0bac48f53660398b865ec53e4d2e9b2_water_qual_managment	_xf_d0bac48f53660398b865ec53e4d2e9b2_antimic_agent	_xf_d0bac48f53660398b865ec53e4d2e9b2_envir_monitoring_other	knowledge_AMUAMR_antibi_awereness	what_antbio_do	heard_antimicr_resist
30	XFQDK4KTM1M5GO6SA5MNRHF0K	1	30	kinondoni	company	M	31to40	university	more_15years	civil_servant	1to5ha	Intensive	Tilapia Cat_fish	1	1	0	None	Monoculture	less_6months	bought_the_feed_shops		0	0	0	0		other	Dawasco	weekly		normal_sched_watr_exchang	0	0	0	1	0	yes	once_per_3months		trained	aqua_health biosec_welf_management water_qual_managment envir_monitoring_other	1	1	1	0	1	yes	NA	yes
29	32JE6XCCFHG71H0RKLFTFI71O	2	29	kinondoni	group	M	31to40	university	less_year	civil_servant	1to5ha	Semi_intensive	Cat_fish	0	1	0	None	Monoculture	6to8months	bought_the_feed_shops		0	0	0	0		other	Dawasco	once_per_3_months		w_too_turbidly depletion_disov_oxygen	1	1	0	0	0	yes	every_week		trained	aqua_health biosec_welf_management water_qual_managment envir_monitoring_other	1	1	1	0	1	yes	against_bacteria	yes
28	ODW90AP06VYJEOLWOPOPJRS7S	3	28	kinondoni	individual	M	51andAbove	university	1to5	civil_servant	1to5ha	Semi_intensive	Tilapia	1	0	0	None	Monoculture	6to8months	bought_the_feed_shops		0	0	0	0		Boreholes	None	weekly		normal_sched_watr_exchang	0	0	0	1	0	yes	once_per_3months		not_trained		0	0	0	0	0	yes	against_bacteria	yes
27	B671EFKX4WZ8UDLXFH5D92Z9A	4	27	kinondoni	family	M	51andAbove	university	5to10	business	1to5ha	Semi_intensive	Tilapia	1	0	0	None	Monoculture	6to8months	bought_the_feed_shops		0	0	0	0		other	Dawasco	other	Not have normal schedule	w_too_turbidly depletion_disov_oxygen	1	1	0	0	0	yes	other	Don't have regular timetable	not_trained		0	0	0	0	0	yes	against_bacteria	yes
26	HFWFZMTKM4XTCOJI05V80LN33	5	26	kinondoni	individual	F	51andAbove	diploma	1to5	business	less_1ha	Intensive	Tilapia	1	0	0	None	Monoculture	6to8months	bought_the_feed_shops		0	0	0	0		other	Dawasco	other	Once per two weeks	w_too_turbidly depletion_disov_oxygen	1	1	0	0	0	yes	other		trained	water_qual_managment	0	0	1	0	0	yes	against_bacteria	no
25	5EWBNEY2KE5MOX5Z86C80ZRL4	6	23	kigamboni	individual	M	51andAbove	diploma	1to5	livest_keeper	less_1ha	Semi_intensive	Tilapia Cat_fish	1	1	0	None	Polyculture	6to8months	bought_the_feed_shops		0	0	0	0		Boreholes	None	weekly		w_too_turbidly depletion_disov_oxygen	1	1	0	0	0	yes	other	Once per six months	trained	aqua_health biosec_welf_management water_qual_managment	1	1	1	0	0	yes	against_bacteria	yes
24	V8LZY79AA8VNZDJOI2OEXLN8W	7	22	kigamboni	individual	M	41to50	no_formal_educ	10to15	fish_farmer	1to5ha	Extensive	Tilapia Cat_fish others	1	1	1	Other salt fish	Polyculture	more_than_8months	home_made	others	0	0	0	1	None	other	Chemchem	other	When water is too turbidly	w_too_turbidly	1	0	0	0	0	yes	once_per_3months		not_trained		0	0	0	0	0	no	NA	no
23	2I7T4G7054ZN45ODKNDTAXR0I	8	21	kigamboni	individual	M	21to30	primary	1to5	fish_farmer	1to5ha	Intensive	Tilapia	1	0	0	None	Monoculture	6to8months	home_made	buying_from_market	0	0	1	0	None	Boreholes	None	weekly		w_too_turbidly normal_sched_watr_exchang	1	0	0	1	0	no	NA		not_trained		0	0	0	0	0	yes	against_bacteria	yes
22	JR4GHYVDE71KCKBQJ35SG5RN7	9	20	kigamboni	individual	F	51andAbove	secondary	5to10	fish_farmer	less_1ha	Semi_intensive	Tilapia	1	0	0	None	Monoculture	6to8months	bought_the_feed_shops		0	0	0	0		Boreholes	None	other	Depend on changing water qualitya	w_too_turbidly normal_sched_watr_exchang	1	0	0	1	0	no	NA		not_trained		0	0	0	0	0	yes	against_bacteria	yes
21	4G4V0YB3GL2JHNS6OA7PS7A1S	10	19	kigamboni	individual	M	31to40	primary	1to5	business	less_1ha	Semi_intensive	Tilapia	1	0	0	None	Monoculture	more_than_8months	bought_the_feed_shops		0	0	0	0		Boreholes	None	once_per_3_months		w_too_turbidly	1	0	0	0	0	no	NA		not_trained		0	0	0	0	0	yes	dont_know	no
20	YQL8BB9J8NG57OR2TLX604S66	11	18	kigamboni	company	M	21to30	secondary	1to5	business	1to5ha	Semi_intensive	Tilapia	1	0	0	None	Monoculture	6to8months	bought_the_feed_shops		0	0	0	0		Boreholes	None	other	When water parameter change	w_too_turbidly fluctuation_of_PH	1	0	1	0	0	yes	other	Once per six month	not_trained		0	0	0	0	0	yes	against_bacteria	yes
19	OORCXBURDPGDE7J9I1MHG886N	12	17	kigamboni	company	M	21to30	university	1to5	fish_farmer	less_1ha	Intensive	Tilapia	1	0	0	None	Monoculture	more_than_8months	bought_the_feed_shops		0	0	0	0		Boreholes	None	once_per_2_months		normal_sched_watr_exchang	0	0	0	1	0	yes	once_per_3months		trained	aqua_health biosec_welf_management water_qual_managment antimic_agent	1	1	1	1	0	yes	against_bacteria	yes
18	6MNI85HSPHORTPWXMU73J97NR	13	15	temeke	individual	M	51andAbove	primary	1to5	business	less_1ha	Semi_intensive	Tilapia Cat_fish	1	1	0	None	Polyculture	more_than_8months	home_made	kitchen_other_food_process from_animals_product	1	1	0	0	None	other	Underground water	other	Not changing	change_arbitrarily	0	0	0	0	1	no	NA		not_trained		0	0	0	0	0	no	NA	no
17	HVRE8CE11ZJQ2KBMA633ZB88Y	14	14	temeke	company	F	41to50	primary	1to5	livest_keeper	1to5ha	Semi_intensive	Tilapia	1	0	0	None	Monoculture	more_than_8months	home_made	kitchen_other_food_process buying_from_market	1	0	1	0	None	other	Chemchem	other	Not changing	w_too_turbidly	1	0	0	0	0	no	NA		not_trained		0	0	0	0	0	yes	dont_know	yes
16	7Y02QCKUFUVUYN6HI12AF3HS9	15	13	temeke	individual	M	51andAbove	university	1to5	livest_keeper	less_1ha	Semi_intensive	Cat_fish	0	1	0	None	Monoculture	6to8months	home_made	kitchen_other_food_process	1	0	0	0	None	Boreholes	None	once_per_2_months		w_too_turbidly depletion_disov_oxygen	1	1	0	0	0	yes	once_per_3months		not_trained		0	0	0	0	0	yes	against_bacteria	yes
15	Q64HQZ7FV3M8JYO1MY4TR1MUW	16	12	temeke	individual	M	51andAbove	primary	1to5	fish_farmer	1to5ha	Semi_intensive	Tilapia	1	0	0	None	Monoculture	more_than_8months	bought_the_feed_shops		0	0	0	0		Stream	None	other	Not changing	change_arbitrarily	0	0	0	0	1	yes	other	Once per 4 month	not_trained		0	0	0	0	0	no	NA	no
14	W9TACJA8P4SZJRB8SPZG8L6LB	17	11	temeke	individual	M	51andAbove	primary	5to10	livest_keeper	less_1ha	Extensive	Tilapia Cat_fish	1	1	0	None	Monoculture	more_than_8months	home_made	kitchen_other_food_process	1	0	0	0	None	Well	None	other	Once per while	depletion_disov_oxygen	0	1	0	0	0	no	NA		not_trained		0	0	0	0	0	yes	dont_know	no
13	EO3MBJVFBZJVSOKDEICE0RWA0	18	10	temeke	company	M	51andAbove	university	1to5	business	1to5ha	Intensive	Tilapia	1	0	0	None	Monoculture	more_than_8months	bought_the_feed_shops		0	0	0	0		Boreholes		monthly		normal_sched_watr_exchang	0	0	0	1	0	no	NA		not_trained		0	0	0	0	0	yes	against_bacteria	yes
12	T6LMA9XW26BLKIKI785VQWUTS	19	9	temeke	individual	F	21to30	secondary	1to5	civil_servant	less_1ha	Semi_intensive	Tilapia	1	0	0	None	Monoculture	more_than_8months	bought_the_feed_shops		0	0	0	0		Boreholes	None	weekly		normal_sched_watr_exchang	0	0	0	1	0	no	NA		not_trained		0	0	0	0	0	no	NA	no
11	GKPZW2L2I654CH8KUK8EIAOUG	20	8	temeke	family	M	51andAbove	diploma	1to5	civil_servant	less_1ha	Semi_intensive	Tilapia	1	0	0	None	Monoculture	6to8months	bought_the_feed_shops		0	0	0	0		Well	None	other	When water is turbidy	w_too_turbidly	1	0	0	0	0	no	NA		not_trained		0	0	0	0	0	yes	against_bacteria	yes
10	YDHB4HHWS0Y55ZDGZLBFPFWGZ	21	7	temeke	individual	M	51andAbove	university	5to10	business	less_1ha	Semi_intensive	Tilapia	1	0	0	None	Monoculture	6to8months	bought_the_feed_shops		0	0	0	0		Boreholes	None	once_per_3_months	Twice per year	w_too_turbidly	1	0	0	0	0	yes	once_per_3months		not_trained		0	0	0	0	0	yes	against_bacteria	yes
9	Y7ZPXC7ME6SLL50RP6GY3QLD8	22	5	temeke	individual	M	51andAbove	secondary	1to5	fish_farmer	less_1ha	Semi_intensive	Tilapia	1	0	0	None	Monoculture	6to8months	home_made	buying_from_market	0	0	1	0	None	Well	None	other	Don't change	change_arbitrarily	0	0	0	0	1	yes	once_per_3months		not_trained		0	0	0	0	0	yes	dont_know	yes
8	QO2D67F7F3DIW6DLEJSVX59V3	23	4	temeke	individual	M	41to50	secondary	1to5	artisan	less_1ha	Semi_intensive	Cat_fish	0	1	0	None	Monoculture	more_than_8months	home_made	buying_from_market	0	0	1	0	None	Boreholes	None	once_per_3_months		change_arbitrarily	0	0	0	0	1	no	NA		not_trained		0	0	0	0	0	yes	against_bacteria	yes
7	88FPRDX6EW2CEX1NIS2PVTID8	24	3	temeke	family	F	21to30	secondary	5to10	business	less_1ha	Semi_intensive	Tilapia Cat_fish	1	1	0	None	Polyculture	more_than_8months	home_made	buying_from_market	0	0	1	0	None	Boreholes	None	once_per_2_months		w_too_turbidly	1	0	0	0	0	yes	other	Once per while	not_trained		0	0	0	0	0	no	NA	no
6	EB0AAUCO3OE2YPCYWJTM9UBUW	25	2	temeke	individual	M	51andAbove	diploma	10to15	livest_keeper	less_1ha	Extensive	Tilapia Cat_fish	1	1	0	None	Polyculture	less_6months	home_made	kitchen_other_food_process	1	0	0	0	None	Stream	None	other	Didn't change for long time	change_arbitrarily	0	0	0	0	1	no	NA		trained	biosec_welf_management	0	1	0	0	0	yes	against_bacteria	yes
5	XZ15UQIF6VTNJKBGXJOAR505T	26	1	temeke	individual	M	51andAbove	primary	more_15years	livest_keeper	1to5ha	Semi_intensive	Tilapia	1	0	0	None	Monoculture	6to8months	home_made	from_animals_product buying_from_market	0	1	1	0	None	Stream	None	weekly		change_arbitrarily	0	0	0	0	1	yes	other	When the extension officer get the chance to visit	trained	biosec_welf_management envir_monitoring_other	0	1	0	0	1	yes	against_bacteria	yes
4	Y1CMYB8NWU83X18N3V6Q8R1C3	27	3	ilala	family	M	21to30	primary	1to5	business	less_1ha	Semi_intensive	Tilapia	1	0	0	None	Monoculture	6to8months	home_made	kitchen_other_food_process	1	0	0	0	None	Well	None	monthly		w_too_turbidly	1	0	0	0	0	yes	once_per_3months		not_trained		0	0	0	0	0	no	NA	no
3	UJHPKUU5JFRRMJGFN9F95P5QD	28	2	temeke	individual	M	31to40	university	1to5	fish_farmer	1to5ha	Semi_intensive	Tilapia	1	0	0	None	Monoculture	less_6months	bought_the_feed_shops		0	0	0	0		Boreholes	None	other	After two weeks	w_too_turbidly depletion_disov_oxygen	1	1	0	0	0	yes	once_per_3months		trained	biosec_welf_management	0	1	0	0	0	yes	against_bacteria	yes
2	IEMQ0K4DEHYQ8ORCOW0X6X3IO	29	1	temeke	family	F	31to40	secondary	1to5	fish_farmer	less_1ha	Semi_intensive	Tilapia Cat_fish	1	1	0		Polyculture	6to8months	home_made	kitchen_other_food_process from_animals_product	1	1	0	0	None	Well	None	once_per_2_months		normal_sched_watr_exchang	0	0	0	1	0	yes	other	When you request	trained	water_qual_managment	0	0	1	0	0	yes	dont_know	yes
1	IBGSNIL4IA69JCXN4YRKN05E9	30	009	ilala	group	M	31to40	diploma	5to10	civil_servant	1to5ha	Semi_intensive	Cat_fish	0	1	0	None	Aquaponics	6to8months	home_made	kitchen_other_food_process	1	0	0	0	None	Boreholes	None	once_per_2_months		fluctuation_of_PH	0	0	1	0	0	yes	once_per_month		trained	water_qual_managment	0	0	1	0	0	yes	against_fungus	yes
[truncated: 86 more columns]
