# Supplementary material for: Knowledge, attitudes and practices related to antimicrobial use and resistance among fish farmers in Dar es Salaam, Tanzania
Source: PLoS One. 2025 Nov 11;20(11):e0335862. doi: 10.1371/journal.pone.0335862 (PMC12604795; doi:10.1371/journal.pone.0335862)
Supplement: S2 File — (XLSX) [file pone.0335862.s002.xlsx]

## Sheet: Form Report
id	meta instanceID	Respondent Name	Farm Number	District	Section One: Demographic Information: 1. Ownership	2. Gender of the owner	3. Age of the respondent	4. Highest level of education	5. Work experience in Aquaculture	6. What is your primary occupation?	Other occupation	7. Size of the farm	8. Level of management	9 Types of species cultured	Tilapia	Cat fish	other	If there is any types of species cultured apart from listed above	10. Types of culture system	11. Time period of culture (cycle)	12 Source of formulated feed	Other source of formulated feed	13 If is home-made, what are the source of raw materials	Waste from kitchen and other food process	Waste from animal’s products	Buying from markets	Others	Other source of raw material	Section Two: engagement in aquaculture activities: 14 What are the sources of water for your pond(s)	other source of water for your pond	15 How frequently are you changing the wate	Other option apart from above	16 What are your criteria for changing water?	Water is too turbidly	Depletion of dissolved oxygen	Fluctuation of PH	Follows a normal schedule for water exchange	Change arbitrarily	17. Do you have access of the Extension services?	18 If Yes, what is the frequency	Other access of extension service	19 Training on Aquaculture	20. If yes, what type of training	Aquatic health	Biosecurity and welfare management	Water quality management	Antimicrobial agents	Environmental monitoring, and others	Section Three: Knowledge, Altitudes and Practice about AMU and AMR Knowledge: 21 Do you have any knowledge about biosecurity?
31	WYOX2PH6W61CZDRYEHX53YVUR	31	52	5	3	2	3	3	2	5	None	1	3	Tilapia Cat_fish	1	1	0	None	2	2	2			0	0	0	0		2		5		w_too_turbidly	1	0	0	0	0	0			0		0	0	0	0	0	2
30	YRGTH4275190T90E8FR0GDA3U	32	61	5	4	1	4	5	2	4	None	2	3	Cat_fish	0	1	0	None	1	3	2	None		0	0	0	0		4	5	7		change_arbitrarily	0	0	0	0	1	0			0		0	0	0	0	0	1
29	T0T6MPJSVPJYE006RHRPUWPWX	33	59	5	4	1	4	3	2	6	None	1	3	Tilapia Cat_fish	1	1	0	None	2	3	1	None	buying_from_market	0	0	1	0	None	4	2	5	9	normal_sched_watr_exchang	0	0	0	1	0	0			0		0	0	0	0	0	2
28	VQE14TQ84K42BQ5SYVEQMM8GH	34	58	5	4	1	3	2	2	6	None	2	3	Tilapia Cat_fish	1	1	0	None	2	2	2	None		0	0	0	0		4	2	5	9	normal_sched_watr_exchang	0	0	0	1	0	0			0		0	0	0	0	0	2
27	EN53GT086AUTK3G8K5BR5YA8Y	35	57	5	4	2	1	5	2	2	None	1	3	Tilapia	1	0	0	None	1	2	2			0	0	0	0		1		5	9	change_arbitrarily	0	0	0	0	1	0			0		0	0	0	0	0	2
26	QNRDYS8NU3RLZJISAU35QTMNY	36	56	5	4	1	4	2	2	6	None	1	1	Tilapia	1	0	0	None	1	3	3	None		0	0	0	0		4	2	7		change_arbitrarily	0	0	0	0	1	0			0		0	0	0	0	0	2
25	0H2FH8X76M6HWI2VYZR9DTNUE	37	55	5	1	1	2	5	4	4	None	2	3	Tilapia Cat_fish	1	1	0	None	2	2	1		buying_from_market	0	0	1	0	None	1		2		w_too_turbidly	1	0	0	0	0	1	3		1	biosec_welf_management	0	1	0	0	0	1
24	VANT9WKV10QS7GOR010H12GNK	38	54	5	4	1	4	3	2	2	None	1	3	Tilapia	1	0	0	None	1	3	3			0	0	0	0		1		2		normal_sched_watr_exchang	0	0	0	1	0	0			0		0	0	0	0	0	2
23	DZN6L7DYD4TBWAWROGT5OI7PT	39	53	5	2	1	2	3	2	6	None	1	3	Tilapia Cat_fish	1	1	0	None	2	2	2	None		0	0	0	0		4	2	7		change_arbitrarily	0	0	0	0	1	0			0		0	0	0	0	0	2
22	O18UQOK3FWUUCWS9KYV6CJO6E	40	51	5	4	1	4	5	4	7	None	1	3	Tilapia Cat_fish	1	1	0	None	1	2	1		buying_from_market	0	0	1	0	None	1		5	1	depletion_disov_oxygen	0	1	0	0	0	0			0		0	0	0	0	0	1
21	AXQ5BZ5IGBC2X1EUAA51J0GHC	41	50	4	4	2	3	4	3	3	None	1	3	Tilapia	1	0	0	None	1	3	2	None		0	0	0	0		4	3	7		change_arbitrarily	0	0	0	0	1	1	4	8	1	water_qual_managment	0	0	1	0	0	2
20	DCM5X20F0938IIO5PMA98GFJY	42	49	4	4	2	4	2	4	2	None	2	3	Tilapia	1	0	0	None	1	3	2	None		0	0	0	0		4	2	5		change_arbitrarily	0	0	0	0	1	1	3		0		0	0	0	0	0	2
19	UMSKF46Z5B9PL9LXPFD388WEL	43	48	4	2	1	3	5	3	3	None	2	3	Tilapia Cat_fish	1	1	0	None	2	2	2			0	0	0	0		1		4		w_too_turbidly	1	0	0	0	0	0			0		0	0	0	0	0	1
18	GMXM6PYPUP83EJV22DJW5UJJG	44	47	4	2	2	3	3	2	2	None	1	3	Cat_fish	0	1	0	None	1	3	2	None		0	0	0	0		4	4	5	9	change_arbitrarily	0	0	0	0	1	0			0		0	0	0	0	0	2
17	XIEUMEFIGFYRGOGMI5LMNAR19	45	46	4	2	1	1	3	2	2	None	1	3	Tilapia	1	0	0	None	1	3	2			0	0	0	0		1		3		w_too_turbidly	1	0	0	0	0	1	3		0		0	0	0	0	0	2
16	Q83JMAB6XSX8VM6P7CSJ9MRDI	46	41	4	4	1	4	5	3	7	None	1	3	Tilapia Cat_fish	1	1	0	None	1	2	2			0	0	0	0		1		4		w_too_turbidly	1	0	0	0	0	0			0		0	0	0	0	0	2
15	A6CB9USJVAKS5TIY9PSGIR2CR	47	45	4	2	2	2	5	2	2	None	1	3	Cat_fish	0	1	0	None	1	3	2	None		0	0	0	0		1	3	6		change_arbitrarily	0	0	0	0	1	0			1	water_qual_managment	0	0	1	0	0	2
14	VN3REMO0M8416FAD6SXIDDFMC	48	44	4	2	2	4	4	4	2	None	2	3	Tilapia Cat_fish	1	1	0	None	1	2	2	None		0	0	0	0		1	3	5		change_arbitrarily	0	0	0	0	1	1	4		0		0	0	0	0	0	2
13	OYRU3IWO6J2RDAB09GSBK611L	49	43	4	2	2	4	5	3	7	None	2	3	Tilapia Cat_fish	1	1	0	None	1	2	2	None		0	0	0	0		1	1	2		w_too_turbidly	1	0	0	0	0	1	4	3	0		0	0	0	0	0	1
12	B1NDPMR99P0MVCNUNL50EYRI8	50	42	4	4	1	4	5	3	7	None	1	3	Tilapia Cat_fish	1	1	0	None	2	2	1		buying_from_market	0	0	1	0	None	1		7		change_arbitrarily	0	0	0	0	1	1	4	7	0		0	0	0	0	0	2
11	RXHG42ACSJ24RSKL4E25M69O7	51	40	2	4	2	1	2	2	3	None	1	3	Tilapia	1	0	0	None	1	3	2			0	0	0	0		1		2		w_too_turbidly	1	0	0	0	0	0			0		0	0	0	0	0	2
10	51BBN80ZLMR2JEKRY1B7619XO	52	39	2	4	1	4	3	3	7	None	1	3	Tilapia	1	0	0	None	1	3	2			0	0	0	0		1		3		w_too_turbidly	1	0	0	0	0	0			0		0	0	0	0	0	2
9	MO71CLPCIN446J7SE6BZ1IKUJ	53	38	2	3	2	3	2	1	5	None	1	3	Tilapia	1	0	0	None	1	3	2	None		0	0	0	0		4	4	2		w_too_turbidly	1	0	0	0	0	1	3		0		0	0	0	0	0	2
8	MXQIV5DDC98JQ3QIGDWMBBQ0H	54	37	2	4	1	4	5	4	7	None	1	3	Tilapia Cat_fish	1	1	0	None	1	3	1		buying_from_market	0	0	1	0	None	3		2		w_too_turbidly	1	0	0	0	0	0			0		0	0	0	0	0	2
7	IBXU1K0P805CS2PB2OJNN7DC3	55	36	2	4	1	4	4	5	2	None	2	1	Tilapia Cat_fish others	1	1	1	Prawns,mkunga	2	3	3	None		0	0	0	0		4	2	7		change_arbitrarily	0	0	0	0	1	1	4	3	1	aqua_health water_qual_managment envir_monitoring_other	1	0	1	0	1	1
6	VPQHS8MS7OAWN2ZXVJB97ENYW	56	35	2	4	1	4	5	1	7	None	1	3	Tilapia	1	0	0	None	1	2	2	None		0	0	0	0		4	1	1		depletion_disov_oxygen normal_sched_watr_exchang	0	1	0	1	0	1	4	2	0		0	0	0	0	0	2
5	XNOO6DGQN7IPPBXYRDBF6KGEY	57	34	2	4	1	3	5	3	6	None	2	3	Tilapia Cat_fish	1	1	0	None	1	2	2			0	0	0	0		1		5	10	normal_sched_watr_exchang	0	0	0	1	0	1	3		1	biosec_welf_management water_qual_managment	0	1	1	0	0	1
4	Z44D8JA1D2W1A1YO1G4RVNUYN	58	31	2	2	2	3	3	2	2	None	1	2	Tilapia	1	0	0	None	1	2	2	None		0	0	0	0		4	1	2		w_too_turbidly depletion_disov_oxygen normal_sched_watr_exchang	1	1	0	1	0	1	3		0		0	0	0	0	0	2
3	5Y4P6G637TA4T5RN687L37T0W	59	33	2	4	1	1	2	1	7	None	1	2	Tilapia	1	0	0	None	1	2	2			0	0	0	0		1		2		w_too_turbidly	1	0	0	0	0	1	4		0		0	0	0	0	0	2
2	4UKRHRV18ZSI1OFIK7OJ978VC	60	32	2	2	2	4	5	2	7	None	1	3	Tilapia Cat_fish	1	1	0	None	1	2	2			0	0	0	0		1		2		w_too_turbidly	1	0	0	0	0	1	3		0		0	0	0	0	0	1
1	5MN3DH3EANQJ8HLOF1DGQZJK8	61	001	5	2	2	3	3	3	2	None	2	3	Cat_fish	0	1	0	None	2	2	2			0	0	0	0		1		3		depletion_disov_oxygen	0	1	0	0	0	1	2		0		0	0	0	0	0	1
[truncated: 90 more columns]
